# Supplementary material for: Beyond Computer-Aided Diagnosis: Artificial Intelligence as a “Digital Mentor” for POCUS Image Acquisition and Quality Assurance: A Narrative Review
Source: Diagnostics (Basel). 2026 Mar 13;16(6):858. doi: 10.3390/diagnostics16060858 (PMC13025692; doi:10.3390/diagnostics16060858)
Supplement: Supplementary file 1 [file diagnostics-16-00858-s001.zip]

Archive with 1 entries (1 files):
- diagnostics-4175903-supplementary.pdf
